# Supplementary material for: Stability of Saxitoxin in 50% Methanol Fecal Extracts and Raw Feces from Bowhead Whales (Balaena mysticetus)
Source: Mar Drugs. 2022 Aug 25;20(9):547. doi: 10.3390/md20090547 (PMC9505082; doi:10.3390/md20090547)
Supplement: Supplementary file 1 [file marinedrugs-20-00547-s001.zip]

Archive with 1 entries (1 files):
- marinedrugs-1838049-supplementary.xlsx
