# Supplementary material for: Stability of Saxitoxin in 50% Methanol Fecal Extracts and Raw Feces from Bowhead Whales (Balaena mysticetus)
Source: Mar Drugs. 2022 Aug 25;20(9):547. doi: 10.3390/md20090547 (PMC9505082; doi:10.3390/md20090547)
Supplement: Supplementary file 1 [file marinedrugs-20-00547-s001.zip › marinedrugs-1838049-supplementary.xlsx]

## Sheet: Notes
Notes:
Samples quantified using Eurofins Abraxis STX ELISA kits (Abraxis LLC, Westminster, PA; PN52255B)
STX Eq. concentrations were quantified using known standard absorbances and concentrations with the 4-parameter logistic curve fit model recommended in the Abraxis ELISA protocol
Dilution factors are 1:x (sample : kit-provided sample diluent)

## Sheet: Extract Group
Extract group raw data
Common name	Sample type	WARRN West Animal #	Original [STX] ng/mL	Dilution Factor (T0)	Sample [STX] ng/mL: T0	Dilution Factor (48h)	Sample [STX] ng/mL (48h)	%T0 (48h)	Dilution Factor (1wk)	Sample [STX] ng/mL (1wk)	%T0 (1wk)	Dilution Factor (4wk)	Sample [STX] ng/mL (4wk)	%T0 (4wk)	Dilution Factor (8wk)	Sample [STX] ng/mL (8wk)	%T0 (8wk)
Bowhead whale	Feces	15.082_0	183.992	500	167.091	500	159.968	95.7369	500	177.239	106.073	500	153.262	91.7233	500	144.052	86.2115
Bowhead whale	Feces	15.085_0	297.678	500	361.688	500	365.404	101.028	500	377.651	104.414	500	364.052	100.654	500	393.932	108.915
Bowhead whale	Feces	15.100_0	193.691	500	137.114	500	123.376	89.9805	500	161.205	117.57	500	150.754	109.948	500	113.244	82.591
Bowhead whale	Feces	15.145_0	168.309	500	139.227	500	130.144	93.4763	500	143.322	102.941	500	130.653	93.842	500	135.824	97.556
Bowhead whale	Feces	16532_18	184.579	200	194.615	200	216.197	111.09	200	235.441	120.978	200	207.21	106.472	200	201.153	103.359
Bowhead whale	Feces	18107_04	135.199	100	154.17	100	148.441	96.2839	100	166.612	108.07	100	155.738	101.017	100	155.035	100.561
Bowhead whale	Feces	18110_04	149.247	100	178.359	100	186.632	104.639	100	189.814	106.422	100	175.184	98.2199	100	176.613	99.0212
Bowhead whale	Feces	18111_04	132.077	100	192.486	100	186.632	96.9589	100	210.045	109.122	100	228.24	118.575	100	216.615	112.535
Bowhead whale	Feces	18112_04	149.247	100	188.353	100	166.22	88.2489	100	196.85	104.511	100	210.07	111.53	100	194.181	103.094
Bowhead whale	Feces	21072_08	121.222	200	121.222	200	122.022	100.66	200	120.931	99.7597	200	116.544	96.141	200	121.158	99.9472

## Sheet: Treatment group (0-8wk)
	Treatment group raw data: short-term (0 - 8 weeks)
	Common name	Sample type	WARRN West Animal #	Original [STX] ng/mL	Dilution Factor (T0)	Sample [STX] ng/mL: T0(1)	Sample [STX] ng/mL: T0(2)	Dilution Factor (24h)	Sample [STX] ng/mL (24h)	%T0(1) (24h)	Dilution Factor (48h)	Sample [STX] ng/mL (48h)	%T0(1) (48h)	Dilution Factor (72h)	Sample [STX] ng/mL (72h)	%T0(1) (72h)	Dilution Factor (1wk)	Sample [STX] ng/mL (1wk)	%T0(1) (1wk)	Dilution Factor (2wk)	Sample [STX] ng/mL (2wk)	%T0(1) (2wk)	Dilution Factor (8wk)	Sample [STX] ng/mL (8wk)	%T0(2) (8wk)
Freezer	Bowhead whale	Feces	18107_04	135	100	142.006	142.912	100	155.087	109.212	100	139.511	98.243	100	125.513	88.3856	100	137.461	96.7997	100	136.242	95.941	100	144.168	100.879
	Bowhead whale	Feces	18109_04	150	100	186.239	172.031	100	176.297	94.6617	100	154.641	83.0339	100	153.057	82.1832	100	155.642	83.571	100	157.25	84.4344	100	176.403	102.541
	Bowhead whale	Feces	18110_04	149	100	161.233	160.169	100	166.922	103.529	100	138.865	86.127	100	142.156	88.1681	100	142.241	88.2206	100	151.391	93.896	100	151.269	94.4432
	Bowhead whale	Feces	18112_04	149	100	144.875	149.427	100	155.935	107.634	100	139.836	96.5221	100	136.341	94.1099	100	135.342	93.4199	100	136.545	94.2502	100	150.804	100.921
Refrigerator	Bowhead whale	Feces	18107_04	135	100	149.02	142.912	100	116.69	78.3049	100	175.125	117.518	100	138.225	92.756	100	138.079	92.6581	100	138	92.6049	100	128.056	89.6051
	Bowhead whale	Feces	18109_04	150	100	180.832	172.031	100	174.119	96.2878	100	157.914	87.3263	100	169.13	93.5291	100	155.642	86.07	100	158	87.3741	100	151.269	87.9313
	Bowhead whale	Feces	18110_04	149	100	180.251	160.169	100	170.44	94.5571	100	166.29	92.2545	100	160.896	89.2621	100	181.87	100.898	100	158	87.6554	100	135.073	84.3311
	Bowhead whale	Feces	18112_04	149	100	151.789	149.427	100	142.358	93.7868	100	147.401	97.1092	100	148.13	97.5897	100	156.845	103.331	100	140	92.2334	100	137.715	92.1619
Room Temp Dark	Bowhead whale	Feces	18107_04	135	100	149.02	142.912	100	158.98	106.684	100	131.561	88.2843	100	135.725	91.0781	100	129.91	87.1764	100	117.742	79.0109	100	63.3598	44.3349
	Bowhead whale	Feces	18109_04	150	100	179.675	172.031	100	192.003	106.861	100	159.604	88.8292	100	165.826	92.2924	100	159.728	88.8984	100	150.644	83.8426	100	79.3263	46.1116
	Bowhead whale	Feces	18110_04	149	100	168.914	160.169	100	170.956	101.209	100	156.67	92.7515	100	158.333	93.7359	100	151.017	89.4047	100	128.019	75.7898	100	79.7277	49.7771
	Bowhead whale	Feces	18112_04	149	100	158.538	149.427	100	165.461	104.367	100	144.208	90.9612	100	143.174	90.3094	100	146.318	92.2921	100	125.925	79.4292	100	78.014	52.2087
Room Temp Light	Bowhead whale	Feces	18107_04	135	100	145.611	142.912	100	154.248	105.932	100	131.85	90.55	100	130.419	89.5668	100	115.317	79.1957	100	94.9519	65.2095	100	46.21	32.3347
	Bowhead whale	Feces	18109_04	150	100	182.597	172.031	100	185.621	101.656	100	171.575	93.9642	100	160.032	87.6425	100	155.642	85.238	100	116.188	63.6307	100	60.004	34.8798
	Bowhead whale	Feces	18110_04	149	100	171.997	160.169	100	171.475	99.6965	100	165.365	96.1444	100	160.032	93.0438	100	129.093	75.0556	100	117.518	68.3255	100	69.3905	43.3232
	Bowhead whale	Feces	18112_04	149	100	165.945	149.427	100	171.475	103.332	100	155.446	93.6735	100	152.277	91.7638	100	126.442	76.1953	100	116.188	70.0158	100	63.5403	42.5225
Warm	Bowhead whale	Feces	18107_04	135	100	147.485	142.912	100	139.251	94.4175	100	104.121	70.5981	100	86.0362	58.3357	100	54.5151	36.9632	100	35.3295	23.9547	100	29.5578	20.6826
	Bowhead whale	Feces	18109_04	150	100	190.689	172.031	100	158.98	83.3713	100	118.571	62.1801	100	100.26	52.5776	100	59.3574	31.1278	100	41.4904	21.7581	100	34.4869	20.0469
	Bowhead whale	Feces	18110_04	149	100	165.945	160.169	100	136.281	82.1241	100	105.224	63.4093	100	96.9792	58.4406	100	55.2587	33.2994	100	44.5321	26.8355	100	31.561	19.7048
	Bowhead whale	Feces	18112_04	149	100	165.461	149.427	100	127.812	77.2459	100	84.1666	50.868	100	69.7977	42.1838	100	45.1257	27.2728	100	33.7253	20.3827	100	26.3077	17.6057

## Sheet: Opportunistic frozen (>8wk)
Opportunistic raw data: long-term (1.5 - 3.5 yr)
WARRN West Animal #	Original dilution factor	Original [STX] (ng/g)	Rerun dilution factor	Rerun [STX] (ng/g)	Months elapsed	%T0
18106_04	100	147.129	100	130.064	18	88.4009
18110_04	100	149.247	100	146.072	18	97.8723
18111_04	100	132.077	100	110.359	18	83.5565
18112_04	100	149.247	100	106.013	18	71.0316
15.056_0	5000	1373.75	5000	1446.95	42	105.328
15.085_0	500	297.678	500	335.568	42	112.728
15.110_0	500	312.954	500	407.895	42	130.337
15.114_0	500	332.11	500	285.422	42	85.9421

## Sheet: MeOH EtOH comparison
Extraction solvent comparison: 50% MeOH vs. 80% EtOH
WARRN West Animal #	Common name:	Sample type:	MeOH dilution factor:	EtOH dilution factor:	MeOH result (STX ng/g):	EtOH result (STX ng/g):
18103_04	Bowhead Whale	Feces	50	50	66.2087	58.3439
18104_04	Bowhead Whale	Feces	50	50	33.9561	54.557
18105_04	Bowhead Whale	Feces	50	50	47.1687	52.2745
18113_04	Bowhead Whale	Feces	50	50	47.0775	47.9096
18114_04	Bowhead Whale	Feces	50	50	75.9339	71.9302
18115_04	Bowhead Whale	Feces	50	50	67.4227	78.9337
18142_09	Walrus	Feces	200	200	143.758	204.367
18148_09	Walrus	Feces	50	50	8.59274	8.1396
